# Supplementary material for: Optical mapping discerns genome wide DNA methylation profiles
Source: BMC Mol Biol. 2008 Jul 30;9:68. doi: 10.1186/1471-2199-9-68 (PMC2516518; doi:10.1186/1471-2199-9-68)
Supplement: Additional file 1 — E. coli AluI methylation NheI cleavage. A detailed spreadsheet describing the optical map of an engineered methylation profile in E. coli. [file 1471-2199-9-68-S1.xls]

## Sheet: Sheet1
E. coli AluI methylation NheI cleavage
(Blue highlighted sites overlap with methylation)				methylation overlap 1			methylation overlap 2
	Optical map result			GCTAGCT			AGCTAGC
loc in kb		detected		loc in kb			loc in kb
17.749				138.727			174.138
50.321				155.616			463.371
138.728	mc	X		264.803			492.849
155.617	mc	X		409.16			577.462
174.14	mc	X		581.785			1347.72
240.017				1021.11			1468.98
248.159				1321.83			1617.01
264.804	mc	X		1655.13			1707.18
268.666				1707.18			2040.13
307.382				2040.13			2201.02
320.731				2048.84			2226.51
409.161	mc	X		2105.36			2510.58
439.454				2165.16			2597.71
463.373	mc	X		2226.51			2883.66
489.508				2253.53			2904.16
492.851		X		2609.58			3189.14
507.33				2904.16			3242.4
577.464	mc	X		3133.32			3246.11
581.786	mc	X		3189.14			3444.22
585.83				3242.4			3795.33
638.819				3256.7			3799.57
665.833				3415.63			3825.94
742.888				3637.7			4499.34
774.412				3765.54			4603.7
830.221				3980.24			4603.82
886.982				4093.53			4603.94
933.175				4124.63			4639.22
960.15				4347.06
999.74				4577.67
1013.88				4638.21
1021.11	mc	X		4639.22
1029.99
1061.07
1155.68
1198.35
1239.01
1262.77
1265.7
1265.83
1306.86
1321.83	mc	X
1327.41
1345.91
1346.91
1347.72	fragment is missing	NO
1380.95
1382.68
1402.34
1468.98	Detected as extra mass	X
1471.79
1617.01	Not detected	NO
1622.93
1639.23
1655.13	mc	X
1680.51
1707.18	mc	X
1797.23
1885.19
1955.39
1977.36
2040.13	mc	X
2048.84	mc	X
2087.19
2105.36	mc	X
2165.16	mc	X
2198.59
2201.03	mc	X
2222.96
2226.51	mc	X
2229.65
2253.53	mc	X
2360.64
2362.28
2416.71
2433.97
2471.63
2488.67
2510.59	mc	X
2558.4
2568.62
2597.71	mc	X
2602.54
2603.73
2609.58	mc	X
2663.27
2671.89
2720.54
2723.24
2744.07
2754.97
2772.3
2772.97
2783
2839.67
2883.66	mc	X
2889.2
2899.88
2904.16	mc	X
3012.94
3043.68
3113.71
3133.32	mc	X
3189.15	mc	X
3242.41	mc	X
3246.11	mc	X
3256.7	mc	X
3317.92
3373.72
3389.14
3389.63
3391.05
3401.69
3415.63	mc	X
3444.22	mc	X
3451.95
3549.99
3552.01
3637.7	mc	X
3671.35
3694.99
3736.33
3765.54	mc	X
3786.67
3795.33	mc	X
3799.57	mc	X
3825.94	mc	X
3828.98
3834.47
3910.34
3935.61
3938.03
3966.51
3980.25	mc	X
4016.34
4093.53	mc	X
4096.79
4124.63	mc	X
4225.73
4231.1
4250.97
4263.69
4279.55
4347.06	Detected as extra mass	X
4349.08
4407.73
4422.09
4472.37
4475.51
4499.34	mc	X
4508.42
4530.37
4531.2
4577.67	mc	X
4603.7	Not detected	NO
4603.82	Not detected	NO
4603.94	Not detected	NO
4638.22	Detected as extra mass	X
4639.22	mc	X
51		43 MC
		3 mass additions
		5 Not Detected
