# Supplementary material for: Optical mapping discerns genome wide DNA methylation profiles
Source: BMC Mol Biol. 2008 Jul 30;9:68. doi: 10.1186/1471-2199-9-68 (PMC2516518; doi:10.1186/1471-2199-9-68)
Supplement: Additional file 2 — E. coli Dcm methylation StuI. A detailed spreadsheet describing the optical map of an endogenous methylation profile in E. coli. [file 1471-2199-9-68-S2.xls]

## Sheet: Sheet1
E. coli Dcm methylation StuI
(Blue highlighted sites overlap with methylation)				methylation overlap 1			methylation overlap 2
	Optical map result			AGGCCTGG			CCAGGCCT
loc in kb		detected		loc in kb			loc in kb
5.595				15.323			79.419
14.237				38.676			301.385
15.162				219.766			301.798
15.326	mc	X		269.121			405.385
16.968				436.372			437.547
19.196				452.919			452.655
24.771				605.744			673.561
38.679		NO		646.61			679.562
39.201				705.665			711.151
40.307				739.672			740.626														in silioc map
57.44				769.351			768.499
66.611				863.585			914.556
66.696				886.485			930.056
68.637				930.058			946.061
72.167				962.119			997.419
79.424	mc	X		1007.81			1308.67
102.606				1024.17			1389.27
111.507				1063.31			1662.73
111.624				1158.05			1668.8
133.388				1287.23			1872.86
138.722				1291.02			1902.63
150.283				1328.22			1968.51
178.762				1357.47			1980.87
198.025				1446.01			2003.35
202.551				1457.68			2075.32
207.998				1458.5			2101.25
210.84				1472.7			2155.6
219.769	mc	X		1625.86			2159.24
223.816				1662.74			2188.53
224.187				1740.07			2204.08
225.45				1902.64			2252.22
247.774				1934.31			2308.02
260.234				1969.74			2318.61
262.29				1972.98			2361.38
266.322				2016.29			2418.18
269.124	mc	X		2160.17			2459.39
276.903				2318.61			2595.99
290.868				2354.87			2657.31
291.517				2459.39			2885.04
301.39	mc	X		2503.24			2895.37
301.803	mc	X		2511.32			2912.34
305.44				2595.99			2914.47
308.423				2622.69			2955.82
310.262				2629.33			2959.96
315.102				2657.32			3009.65
315.678				2915.64			3058.37
324.218				2935.01			3099.76
324.975				2953.54			3194.94
339.036				3006.39			3216.28
339.129				3489.05			3392.85
339.222				3490.91			3393.34
339.314				3526.13			3441.29
344.622				3530.77			3488.59
348.431				3563.85			3509.67
348.859				3646.42			3511.63
348.952				3776.56			3533.94
349.045				3826.83			3547.01
349.138				3861.29			3547.81
353.988				3886.72			3575.73
356.762				3997.28			3715.99
356.962				4336.86			3773.27
360.436				4420.27			3960.96
368.261				4439.04			3993.02
369.777				4498.97			4054.16
374.31				4530.29			4093.54
374.411				4541.81			4113.45
374.512				4549.37			4177.38
376.59				4550.33			4203.71
376.69				4568.19			4214.16
377.44				4597.56			4395.81
378.448				4628.43			4541.8
390.961				4628.89			4596.42
391.537				4639.22			4631.57
405.39	mc	X					4639.22
410.333
410.435
414.184
423.425
430.215
434.336
436.375	mc	X
437.552	mc	X
444.486
446.693
452.66	mc	X
452.922	mc	X
453.538
454.385
455.462
461.074
467.788
474.258
480.838
489.256
507.884
507.985
520.568
531.912
537.314
542.383
550.608
550.678
565.017
565.453
566.652
567.228
577.278
581.601
585.178
605.747	mc	X
609.363
615.552
616.965
618.803
621.285
633.019
636.593
646.613	mc	X
648.91
673.566	mc	X
677.799
679.567	mc	X
686.273
692.745
698.721
699.445
700.612
705.668	mc	X
707.083
711.156	mc	X
714.51
721.892
739.675		NO
740.25
740.631	mc	X
757.636
757.725
762.056
762.146
768.504	mc	X
769.354	mc	X
785.625
785.962
814.831
831.535
836.812
844.928
850.712
851.579
856.862
863.588	mc	X
864.358
877.849
886.488	mc	X
898.992
906.568
913.823
914.544
914.561	mc	X
915.64
930.061	mc	X
946.066	mc	X
954.141
955.755
962.122	mc	X
968.67
969.795
970.583
983.657
992.956
997.424	mc	X
1007.82	mc	X
1024.17	mc	X
1025.41
1039.77
1052.24
1063.31	mc	X
1067.6
1076.17
1088.69
1093.5
1094.07
1112.66
1150.72
1158.05	mc	X
1165.03
1165.91
1171.02
1179.6
1192.89
1254.63
1287.23	mc	X
1291.02	mc	X
1291.5
1305.12
1308.67	mc	X
1324.76
1328.22	mc	X
1353.59
1357.47	mc	X
1358.26
1362.25
1364.88
1389.27	mc	X
1424.88
1428.02
1446.01	mc	X
1455.79
1457.68	mc	X
1458.51	mc	X
1472.7	mc	X
1486.84
1492
1516.49
1535.58
1546.8
1550.17
1550.35
1550.85
1554.24
1564.09
1569.68
1595.7
1596.06
1614.83
1625.87	mc	X
1641.07
1646.74
1660.71
1662.74	mc	X
1665.98
1668.81	mc	X
1689.47
1700.72
1711.36
1734.03
1740.07	mc	X
1745.7
1746.29
1752.43
1754.4
1790.9
1798.12
1814.28
1815.09
1818.3
1818.83
1821.43
1837.13
1841.77
1842.69
1859.33
1872.86	mc	X
1885.5
1889.26
1899.72
1902.64	mc	X
1927.98
1931.54
1932.78
1934.31	mc	X
1936.02
1937.22
1945.43
1952.53
1968.52	mc	X
1969.74	mc	X
1972.98	mc	X
1980.88	mc	X
1990.02
2000.07
2001.45
2003.35	mc	X
2016.3	mc	X
2029.05
2034.92
2075.29
2075.33		NO
2079.41
2084.95
2101.26	mc	X
2107.98
2113.23
2114.44
2116.52
2116.61
2121.97
2134.75
2137.76
2147.85
2155.6	mc	X
2159.24	mc	X
2160.17	mc	X
2168.84
2169.42
2173.73
2188.54	mc	X
2198.95
2202.46
2204.08	mc	X
2207.67
2210.22
2220.44
2223.17
2225.72
2250.88
2252.22	mc	X
2266.57
2267.02
2267.38
2289.24
2300.41
2302.52
2302.63
2302.75
2302.86
2302.97
2308.03	mc	X
2308.88
2318.61	mc	X
2324.93
2338.36
2345.23
2345.32
2354.87	mc	X
2361.39	mc	X
2404.4
2411.28
2418.19		NO
2418.42
2429
2431.04
2441.86
2459.39	mc	X
2470.05
2474.23
2481.47
2503.24	mc	X
2505.84
2509.4
2511.32	mc	X
2512.16
2536.63
2547.51
2548.31
2559.61
2595.99	mc	X
2598.64
2622.69	mc	X
2626.45
2629.34	mc	X
2653.01
2657.32	mc	NO
2657.66
2658.79
2660.38
2660.47
2660.56
2678.04
2682.16
2712.33
2728.76
2729.13
2735.72
2754.75
2759.24
2768.35
2786.17
2791.91
2794.04
2814.53
2864.65
2865.49
2874
2885.05	mc	X
2886.39
2892.89
2895.38	mc	X
2912.34	mc	X
2914.48	mc	X
2915.64	mc	X
2917.53
2928.98
2928.99
2933.85
2935.01	mc	X
2936.66
2943.94
2953.54	mc	X
2955.82	mc	X
2959.96	mc	X
2972.77
3006.39	mc	X
3009.65	mc	X
3010.55
3040.49
3058.38	mc	X
3060.18
3061.22
3068.1
3099.77	mc	X
3133.87
3137.71
3148.69
3148.8
3192.92
3194.95	mc	X
3200.84
3215.13
3216.28	mc	X
3219.88
3230.33
3267.39
3274.74
3279.31
3283.4
3284.51
3294.67
3313.98
3328.17
3331.93
3371.06
3389.77
3389.86
3389.95
3392.85	mc	X
3393.35	mc	X
3424.72
3425.98
3426.35	frag missing
3441.29	mc	X
3448.68
3456.97
3457.36	frag missing
3465.08
3488.6	mc	X
3489.05	mc	X
3490.91	mc	X
3509.68	mc	X
3510.17
3511.64	undetectable	NO
3511.65
3526.13	undetectable	NO
3526.18
3530.78	mc	X
3533.94	mc	X
3547.02	mc	X
3547.82	mc	X
3561.24
3563.86	mc	X
3565.24
3575.73	mc	X
3590.22
3590.27
3596.05
3601.74
3636.91
3646.42	mc	X
3648.42
3664.83
3668.02
3673.77
3703.67
3705.98
3710.04
3713.65
3715.99	mc	X
3738.62
3754.44
3766.63
3771.89
3773.28	mc	X
3776.56	mc	X
3779.85
3780.91
3790.94
3812.78
3822.75
3826.84	mc	X
3844.86
3857.54
3861.29	mc	X
3875.29
3876.79
3886.72	mc	X
3902.99
3915.42
3939.48
3939.85
3954.53
3957.14
3960.96	mc	X
3971.48
3993.02	undetectable	NO
3993.45
3996.05
3997.29	mc	X
4012.51
4025.14
4033.17
4033.54
4034.8
4051.19
4054.16	mc	X
4072.4
4077.67
4081.87
4091.97
4091.99
4092.06
4092.15
4092.24
4093.54	mc	X
4101.09
4106.17
4109.97
4113.46	mc	X
4125.6
4135.44
4149.65
4164.28
4164.65
4177.39	mc	X
4188.78
4189.53
4191.48
4197.61
4203.72	mc	X
4205.77
4206.14
4214.17	mc	X
4226.55
4226.96
4233.07
4233.88
4240.49
4242.74
4246.97
4249.46
4251.53
4269.23
4273.62
4282.95
4293.45
4293.56
4293.67
4293.78
4293.9
4294.01
4310.06
4323.48
4323.58
4323.68
4323.78
4323.88
4327.35
4335.77
4336.86	mc	X
4370.8
4372.15
4379.02
4386.28
4394.87
4395.36
4395.81	mass increase	X
4404.39
4415.16
4420.28	mc	X
4438.99
4439.04	undetectable	NO
4442.22
4454.84
4459.28
4466.18
4468.02
4477.66
4480.96
4481.93
4498.98	mc	X
4501.91
4502.15
4504.01
4511.84
4530.29	mc	X
4535.44
4539.95
4541.81	mc	X
4549.37	mc	X
4550.33	mc	X
4554.44
4555.04
4558.98
4559.76
4568.19	mc	X
4574.35
4596.42	mc	X
4597.56	mc	X
4612.21
4615.71
4621.07
4626.34
4628.43	mc	X
4628.89	mc	X
4630.66
4631.57	mc	X
4639.22	mc	X
138		1 mass increase
		9 undetected
		128 identified

## Sheet: Sheet2
			DCM STU overlap
				DcmI	D			DcmII	D
				15.323		15.323		79.419		79.419			15.323
				23.353		38.676		221.966		301.385			38.676
				181.09		219.766		0.413		301.798			79.419
				49.355		269.121		103.587		405.385			219.766
				167.251		436.372		32.162		437.547			269.121
				16.547		452.919		15.108		452.655			301.385
				152.825		605.744		220.906		673.561			301.798
				40.866		646.61		6.001		679.562			405.385
				59.055		705.665		31.589		711.151			436.372
				34.007		739.672		29.475		740.626			437.547
				29.679		769.351		27.873		768.499			452.655
				94.234		863.585		146.057		914.556			452.919
				22.9		886.485		15.5		930.056			605.744
				43.573		930.058		16.005		946.061			646.61
				32.061		962.119		51.358		997.419			673.561
				45.693		1007.81		311.248		1308.67			679.562
				16.359		1024.17		80.601		1389.27			705.665
				39.139		1063.31		273.467		1662.74			711.151
				94.737		1158.05		6.066		1668.8			739.672
				129.184		1287.23		204.054		1872.86			740.626
				3.786		1291.02		29.78		1902.64			768.499
				37.201		1328.22		65.875		1968.51			769.351
				29.25		1357.47		12.363		1980.87			863.585
				88.54		1446.01		22.472		2003.35			886.485
				11.67		1457.68		71.976		2075.32			914.556
				0.826		1458.5		25.933		2101.25			930.056
				14.198		1472.7		54.343		2155.6			930.058
				153.161		1625.86		3.641		2159.24			946.061
				36.874		1662.74		29.293		2188.53			962.119
				77.331		1740.07		15.545		2204.08			997.419
				162.569		1902.64		48.144		2252.22			1007.81
				31.673		1934.31		55.8		2308.02			1024.17
				35.432		1969.74		10.59		2318.61			1063.31
				3.239		1972.98		42.772		2361.38			1158.05
				43.311		2016.29		56.799		2418.18			1287.23
				143.876		2160.17		41.206		2459.39			1291.02
				158.444		2318.61		136.603		2595.99			1308.67
				36.256		2354.87		61.323		2657.31			1328.22
				104.521		2459.39		227.731		2885.04			1357.47
				43.849		2503.24		10.327		2895.37			1389.27
				8.077		2511.32		16.966		2912.34			1446.01
				84.677		2595.99		2.135		2914.47			1457.68
				26.699		2622.69		41.347		2955.82			1458.5
				6.641		2629.33		4.139		2959.96			1472.7
				27.983		2657.32		49.69		3009.65			1625.86
				258.324		2915.64		48.726		3058.37			1662.73
				19.366		2935.01		41.389		3099.76			1662.74
				18.53		2953.54		95.179		3194.94			1668.8
				52.855		3006.39		21.336		3216.28			1740.07
				482.66		3489.05		176.568		3392.85			1872.86
				1.855		3490.91		0.496		3393.34			1902.63
				35.224		3526.13		47.947		3441.29			1902.64
				4.643		3530.77		47.301		3488.59			1934.31
				33.08		3563.85		21.082		3509.67			1968.51
				82.564		3646.42		1.958		3511.63			1969.74
				130.141		3776.56		22.306		3533.94			1972.98
				50.276		3826.83		13.074		3547.01			1980.87
				34.452		3861.29		0.801		3547.81			2003.35
				25.435		3886.72		27.915		3575.73			2016.29
				110.563		3997.28		140.263		3715.99			2075.32
				339.573		4336.86		57.283		3773.27			2101.25
				83.416		4420.27		187.686		3960.96			2155.6
				18.763		4439.04		32.057		3993.02			2159.24
				59.938		4498.97		61.141		4054.16			2160.17
				31.312		4530.29		39.38		4093.54			2188.53
				11.521		4541.81		19.915		4113.45			2204.08
				7.562		4549.37		63.93		4177.38			2252.22
				0.96		4550.33		26.33		4203.71			2308.02
				17.859		4568.19		10.449		4214.16			2318.61
				29.372		4597.56		181.647		4395.81			2318.61
				30.866		4628.43		145.997		4541.8			2354.87
				0.466		4628.89		54.614		4596.42			2361.38
				10.331		4639.22		35.147		4631.57			2418.18
								7.657		4639.22			2459.39
													2459.39
													2503.24
													2511.32
													2595.99
													2595.99
													2622.69
													2629.33
													2657.31
													2657.32
													2885.04
													2895.37
													2912.34
													2914.47
													2915.64
													2935.01
													2953.54
													2955.82
													2959.96
													3006.39
													3009.65
													3058.37
													3099.76
													3194.94
													3216.28
													3392.85
													3393.34
													3441.29
													3488.59
													3489.05
													3490.91
													3509.67
													3511.63
													3526.13
													3530.77
													3533.94
													3547.01
													3547.81
													3563.85
													3575.73
													3646.42
													3715.99
													3773.27
													3776.56
													3826.83
													3861.29
													3886.72
													3960.96
													3993.02
													3997.28
													4054.16
													4093.54
													4113.45
													4177.38
													4203.71
													4214.16
													4336.86
													4395.81
													4420.27
													4439.04
													4498.97
													4530.29
													4541.8
													4541.81
													4549.37
													4550.33
													4568.19
													4596.42
													4597.56
													4628.43
													4628.89
													4631.57
													4639.22
