# Supplementary material for: Optical mapping discerns genome wide DNA methylation profiles
Source: BMC Mol Biol. 2008 Jul 30;9:68. doi: 10.1186/1471-2199-9-68 (PMC2516518; doi:10.1186/1471-2199-9-68)
Supplement: Additional file 3 — EagI cuts present in the OM data. Statistical information about detecting hypomethylated regions in the human genome, via an optical map. [file 1471-2199-9-68-S3.xls]

## Sheet: Sheet1
EagI cuts present in the OM data
loc (bp)	depth	support	# EagI sites in cluster	Depth X Cluster	p- value	CpG island	gene	loc of OM cut (kb)	Illumina intersection
106946	4	4	2
108154	4	4		6	2.8805e-12	yes	NM_018491	108 and 110*
494433	3	3	9
494618	3	3
494725	3	3
494746	3	3
494883	3	3
494993	3	3
495032	3	3
495095	3	3
495327	3	3		27	1.16845e-52	yes	NM_015158	495
697318	3	2	1	2	0.000142284	yes	NM_153186	699
3724071	1	1	1	1	0.0119283	no		3726
4108202	2	1	1	1	0.0119283	yes	NM_152629	4108
17896652	2	1	2
17896733	3	3		6	2.8805e-12	yes		17900
69517201	2	2	1	2	0.000142284	yes	NM_001163	69517	APBA1
74932962	2	2	1	2	0.000142284	yes	NM_017881	74934
85785509	2	2	2
85785519	3	3		6	2.8805e-12	yes	NM_024635	85786
96408502	2	2	1	2	0.000142284	yes	NM_033331	96408
96619744	2	2	1	2	0.000142284	yes	NM_014930	96620
105086760	3	3	1	3	1.6972e-06	yes	NM_080546	105087
105289655	3	3	2
105290215	2	2		4	2.02447e-08	yes	NM_207647	105289
105536405	1	1	1	1	0.0119283	yes	NM_018112	105536
119211697	2	2	1	2	0.000142284	yes	NM_014618	119212	DBC1
Notes:
"Support" indicates the number of restriction sites at a location providing evidence for methylation state.
Locations highlighted in blue represent clustered EagI sites.
* OM extra cut for this cluster was identified in two separate contigs.
