# Supplementary material for: Optical mapping discerns genome wide DNA methylation profiles
Source: BMC Mol Biol. 2008 Jul 30;9:68. doi: 10.1186/1471-2199-9-68 (PMC2516518; doi:10.1186/1471-2199-9-68)
Supplement: Additional file 4 — EagI cuts not present in the OM Data. Statistical information about detecting hypermethylated regions in the human genome, via an optical map. [file 1471-2199-9-68-S4.xls]

## Sheet: Sheet1
EagI cuts not present in the OM Data
loc (bp)	depth	supports	# EagI sites in cluster	Depth (X) Cluster	p-value	CpG island	gene
436130	2	2	1	2	0.0225
559466	3	3	1	3	0.003375
571041	3	3	1	3	0.003375
602013	3	3	1	3	0.003375
743887	3	3	1	3	0.003375
753158	3	3	1	3	0.003375
782175	2	2	1	2	0.0225
3832693	2	2	1	2	0.0225
3882372	2	2	1	2	0.0225
3987065	2	2	1	2	0.0225
8847770	2	2	1	2	0.0225
13969348	2	2	1	2	0.0225
13985534	2	2	1	2	0.0225
16899279	1	1	8
16967314	1	1
16967441	1	1
16967657	1	1
16967733	1	1
16967773	1	1
16967813	1	1
16967929	1	1		8	2.56289e-07
21996302	2	2	1	2	0.0225
21999133	2	2	1	2	0.0225
22167785	2	2	1	2	0.0225
22437106	1	1	4
22437209	1	1
22437237	1	1
22437243	1	1		4	0.00050625	yes	DMRTA1
69604162	3	3	3
69604417	3	3
69604535	3	3		9	3.84434e-08	yes
69606512	3	3	1	3	0.003375
69644063	3	3	2
69644248	3	3		6	1.13906e-05
69745902	3	3	1	3	0.003375
70648215	2	2	1	2	0.0225		TRPM3
70663086	2	2	1	2	0.0225		TRPM3
70742937	2	2	1	2	0.0225		TRPM3
74996139	2	2	1	2	0.0225
75052356	2	2	1	2	0.0225
75157407	2	2	1	2	0.0225
75190434	2	2	1	2	0.0225
75908774	1	1	4
75909169	1	1
75909209	1	1
75909285	1	1		4	0.00050625		PCSK5
85271368	3	3	1	3	0.003375
85307401	3	3	1	3	0.003375
85405558	5	5	1	5	7.59375e-05
85418141	5	5	3
85418181	5	5
85418297	5	5		15	4.37894e-13		AK023280
85443486	5	5	1	5	7.59375e-05
85556450	3	3	1	3	0.003375
85571516	3	3	1	3	0.003375
85678786	3	2	1	2	0.0225
85700122	3	2	1	2	0.0225
85737510	2	2	1	2	0.0225
85738383	2	2	1	2	0.0225
85744546	2	2	1	2	0.0225
86422364	2	2	1	2	0.0225
86422552	2	2	1	2	0.0225
86429533	2	2	1	2	0.0225
86611562	2	2	1	2	0.0225
86790281	3	3	8
86790332	3	3
86790960	3	3
86791118	3	3
86791261	3	3
86791632	3	3
86791666	3	3
86791786	3	3		24	1.68341e-20	yes	GAS1
86814948	3	2	1	2	0.0225
91582856	2	2	1	2	0.0225		ROR2
91592034	2	2	1	2	0.0225		ROR2
91610421	2	2	1	2	0.0225		ROR2
91612735	2	2	1	2	0.0225		ROR2
91615114	2	2	1	2	0.0225		ROR2
91646335	2	2	1	2	0.0225		ROR2
96305248	2	2	1	2	0.0225
96328153	2	2	1	2	0.0225		BC018788
96333905	2	2	1	2	0.0225
96338350	2	2	1	2	0.0225	yes
96348848	2	2	1	2	0.0225		CDC14B
96358894	2	2	1	2	0.0225		CDC14B
96460914	2	1	9
96461015	2	1
96461221	2	1
96461428	2	1
96461478	2	1
96461525	2	1
96461552	2	1
96461590	2	1
96461596	2	1		9	3.84434e-08	yes	CDC14B
96494782	2	2	1	2	0.0225
96495972	2	2	1	2	0.0225
96496803	2	2	3
96497022	2	2
96497128	2	2		6	1.13906e-05	yes	C9orf21
96520971	2	2	1	2	0.0225
96549248	2	2	2
96549377	2	2		4	0.00050625
96557406	2	2	5
96557443	2	2
96557605	2	2
96557838	2	2
96557954	2	2		10	5.7665e-09
96639609	2	2	1	2	0.0225
105045598	3	3	1	3	0.003375
105270835	3	2	1	2	0.0225
105336718	2	2	1	2	0.0225
105361660	2	2	1	2	0.0225		MGC45564
118353076	2	2	1	2	0.0225
118519709	4	2	1	2	0.0225
118520169	4	1	4
118520208	4	2
118520364	4	2
118520480	4	2		8	2.56289e-07
118562561	4	4	1	4	0.00050625
118737336	3	3	1	3	0.003375
118776750	3	3	1	3	0.003375
118844334	3	2	1	2	0.0225
118917902	2	2	1	2	0.0225
			123
Locations highlighted in blue represent clustered EagI sites.
